# Supplementary material for: 13C metabolic flux analysis-guided metabolic engineering of Escherichia coli for improved acetol production from glycerol
Source: Biotechnol Biofuels. 2019 Feb 13;12:29. doi: 10.1186/s13068-019-1372-4 (PMC6373095; doi:10.1186/s13068-019-1372-4)
Supplement: Supplementary file 3 — Additional file 3. Best fit-fluxes and flux confidence intervals. [file 13068_2019_1372_MOESM3_ESM.xlsx]

## Sheet: Sheet1
Additional file 3. Best fit-fluxes and flux confidence intervals.
		HJ06			HJ06C			HJ06N			HJ06P			HJ06PN
Flux	Reaction	LB95	Best Fit	UB95	LB95	Best Fit	UB95	LB95	Best Fit	UB95	LB95	Best Fit	UB95	LB95	Best Fit	UB95
v1	Glyc + ATP -> Glyc3P	99.8	100	100.2	99.8	100	100.2	99.8	100	100.2	99.8	100	100.2	99.8	100	100.2
v2 net	Glyc3P <-> DHAP + FADH2	99.8	100	100.2	99.8	100	100.2	99.8	100	100.2	99.8	100	100.2	99.8	100	100.2
v2 exch	Glyc3P <-> DHAP + FADH2	0	9.7	86	0	17.3	334.9	0	53.8	Inf	0	>1000	Inf	0	273.4	Inf
v3 net	F6P <-> G6P	14.7	17	21.8	16.2	19.5	19.6	13.2	16.8	18.1	13.3	15	16.8	10.7	14.3	15.9
v3 exch	F6P <-> G6P	0	15.3	Inf	0	0.1	Inf	0.2	16.6	Inf	0	2	Inf	0	1.5	Inf
v4 net	FBP <-> F6P + ATP	7.3	8.1	9.7	7.8	9	9.1	6.7	7.9	8.4	6.6	7.2	7.8	5.8	7	7.6
v4 exch	FBP <-> F6P + ATP	7	8.6	10.1	5.1	6.1	7.2	0.8	1.9	2.7	0.1	0.9	1.8	1.2	2.1	2.8
v5 net	FBP <-> DHAP + GAP	-9.7	-8.1	-7.3	-9.1	-9	-7.8	-8.4	-7.9	-6.7	-7.8	-7.2	-6.6	-7.6	-7	-5.8
v5 exch	FBP <-> DHAP + GAP	17.3	47.5	Inf	42.9	79.2	Inf	19.6	44.1	Inf	0	39	Inf	0	32.2	Inf
v6 net	DHAP <-> GAP	76.3	77.9	78.9	90.8	91	92.2	71	72.6	74.6	63	64.6	66.6	58.9	60.3	62.2
v6 exch	DHAP <-> GAP	0	0	Inf	0	0	Inf	0	7.7	Inf	0	0	Inf	0	0	Inf
v7	GAP -> 3PG + NADH + ATP	72	73.6	74.8	86.4	86.8	87.9	67	68.6	70.5	59.3	60.8	62.7	55.1	56.5	58.2
v8 net	3PG <-> PEP	67.3	69	70.1	81.7	82.4	83.7	63.2	64.7	66.6	55.9	57.3	59.1	51.7	53	54.6
v8 exch	3PG <-> PEP	9	112.8	Inf	0	80.2	Inf	11.2	90.8	Inf	20.8	376.5	Inf	14.1	251.2	Inf
v9	PEP -> Pyr + ATP	57.8	59.6	61	71.6	72.4	73.7	53	54.4	56.4	46	47.5	49.2	41.8	43	44.4
v10	G6P -> 6PG + NADPH	14.2	16.5	21.3	15.7	19	19	12.7	16.3	17.6	12.8	14.5	16.3	10.2	13.8	15.4
v11	6PG -> Ru5P + CO2 + NADPH	14.2	16.5	21.3	15.7	19	19	12.7	16.3	17.6	12.8	14.5	16.3	10.2	13.8	15.4
v12 net	Ru5P <-> X5P	7.6	9.1	12.3	8.5	10.8	10.9	6.7	9	9.9	6.8	8	9.1	5.1	7.5	8.5
v12 exch	Ru5P <-> X5P	31.1	60.9	247.6	7.3	11.9	19.2	0	1.5	4	0	1.4	3.7	1.1	2.9	5.3
v13 net	Ru5P <-> R5P	6.6	7.4	9	7.1	8.2	8.3	6	7.2	7.7	6	6.5	7.2	5.1	6.3	6.9
v13 exch	Ru5P <-> R5P	0	60.2	Inf	2.9	70.5	Inf	3.9	44.8	Inf	1.3	17.3	Inf	8.9	27.7	Inf
v14 net	X5P + R5P <-> S7P + GAP	4.3	5	6.6	4.7	5.9	5.9	3.8	5	5.4	3.8	4.4	5	3	4.2	4.7
v14 exch	X5P + R5P <-> S7P + GAP	0	2.4	5.2	0	3.1	10.2	0.2	3.6	Inf	0	1.3	2.8	1	225.1	>1000
v15 net	X5P + E4P <-> F6P + GAP	3.3	4.1	5.7	3.8	4.9	5	2.9	4.1	4.5	3	3.6	4.1	2.1	3.3	3.8
v15 exch	X5P + E4P <-> F6P + GAP	69.7	145.9	>1000	30.2	46.3	87.7	41.8	100.5	Inf	29.5	67.8	>1000	60.5	297.5	Inf
v16 net	GAP + S7P <-> F6P + E4P	4.3	5	6.6	4.7	5.9	5.9	3.8	5	5.4	3.8	4.4	5	3	4.2	4.7
v16 exch	GAP + S7P <-> F6P + E4P	0.1	5	19.9	0	2.5	10.2	0	3.2	Inf	1.7	16.2	Inf	1	2	4
v17	Pyr -> AcCoA + CO2 + NADH	50.6	52.6	54.3	64.4	65.5	67	46.6	48.2	50.1	39.7	41.2	42.9	35.6	36.7	38
v18	OAA + AcCoA -> Cit	12.1	13.5	15.3	12.7	13.4	13.9	12.5	13.4	14.7	16.3	16.3	17.4	15.5	15.5	16.4
v19	Cit -> ICit	12.1	13.5	15.3	12.7	13.4	13.9	12.5	13.4	14.7	16.3	16.3	17.4	15.5	15.5	16.4
v20	ICit -> AKG + CO2 + NADPH	11.7	13.1	15.3	12.7	13.4	13.9	12.3	13.3	14.7	16	16.3	17.4	15.1	15.4	16.4
v21	AKG -> SucCoA + CO2 + NADH	8.8	10.3	12.4	9.9	10.6	11	9.6	10.6	12	13.4	13.8	14.8	12.5	12.9	13.8
v22	SucCoA -> Suc + ATP	7.6	9	11.2	8.7	9.4	9.8	8.4	9.5	10.8	12.3	12.7	13.7	11.3	11.7	12.6
v23	Suc -> Fum + FADH2	9.2	10.6	12.4	9.9	10.6	11	9.8	10.7	12	13.6	13.8	14.8	12.8	12.9	13.8
v24 net	Fum <-> Mal	10.2	11.6	13.4	10.9	11.6	12	10.7	11.6	12.9	14.6	14.7	15.7	13.7	13.8	14.7
v24 exch	Fum <-> Mal	0	2	Inf	0	0	Inf	0	2.2	Inf	0	>1000	Inf	0	>1000	Inf
v25 net	Mal <-> OAA + NADH	10.6	11.9	13.1	10.9	11.6	12	10.6	11.3	12.8	14.6	14.7	15.7	13.7	13.8	14.7
v25 exch	Mal <-> OAA + NADH	0	0	1.6	0	0	0.9	0	0	0.4	0	0.7	1.8	0	1	1.9
v26	ICit + AcCoA -> Mal + Suc	0	0.4	0.7	0	0	0.7	0	0.1	0.3	0	0	0.3	0	0	0.4
v27	AcCoA -> Acetate + ATP	28.7	31	33.1	42.8	44.8	46.8	26.6	28.4	30.1	17.7	19.1	20.5	14.4	15.5	16.6
v28	DHAP -> Methylglyoxal	13.6	14	14.3	/	/	/	18.1	19.5	20.9	26.3	28.2	29.8	30.8	32.7	34.6
v29	Methylglyoxal + NADPH -> Acetol	13.6	14	14.3	/	/	/	18.1	19.5	20.9	26.3	28.2	29.8	30.8	32.7	34.6
v30	Mal -> Pyr + CO2+ 0.5*NADPH + 0.5*NADH	0	0	0.4	0	0	0.4	0	0	0.4	0	0	0	0	0	0
v31	PEP + CO2 -> OAA	7.6	8.6	10.3	7.5	8	10.5	7.8	8.3	9.6	11	11.7	12.8	7.9	8.2	8.7
v32	OAA + ATP -> PEP + CO2	0	1.2	2.8	0	0	0.6	0	0	1.6	2.6	3.7	5	0	0	0.6
v33	NADH + 0.5*O2 -> 3*ATP	140.2	144.1	149.9	184.4	189.2	192.4	123.1	129.7	134.4	110.1	113.5	119.3	87	95.6	101.8
v34	FADH2 + 0.5*O2 -> 2*ATP	109.2	110.6	112.4	109.9	110.6	111	109.8	110.7	112	113.5	113.8	114.8	112.7	112.9	113.8
v35 net	NADPH <-> NADH	-14	-13	-3.4	1.4	5.8	8	-23	-18	-18	-26.6	-25.8	-24.6	-41.5	-33.3	-31
v35 exch	NADPH <-> NADH	0	0	0	0	6.1	13.4	0	0	0	0	0	0	0	0	0
v36	ATP -> ATP.ext	610.6	629.2	656.9	790.3	807.2	823.3	555.8	580	600	502.3	516.3	538.1	422.2	450	472.3
v37	Glyc.ext -> Glyc	99.8	100	100.2	99.8	100	100.2	99.8	100	100.2	99.8	100	100.2	99.8	100	100.2
v38	O2.ext -> O2	125	127.3	130.3	147.5	149.9	151.6	116.7	120.2	123.1	111.9	113.6	117	100	104.3	107.7
v39	CO2 -> CO2.ext	88.2	90.4	93.2	103.6	106	107.4	82.9	85.9	88.2	82.1	83.2	85.8	72.5	76.1	78.9
v40	Acetate -> Acetate.ext	28.7	31	33.1	42.8	44.8	46.8	26.6	28.4	30.1	17.7	19.1	20.5	14.4	15.5	16.6
v41	Acetol -> Acetol.ext	13.6	14	14.3	/	/	/	18.1	19.5	20.9	26.3	28.2	29.8	30.8	32.7	34.6
v42	Biomass formation	2.5	2.7	2.8	2.5	2.6	2.8	2.4	2.5	2.6	2.2	2.4	2.5	2.3	2.4	2.5
v43	AKG + NADPH -> Glu	16.6	17.4	18.3	16.7	17.4	18	15.9	16.7	17.5	15.2	16.1	17	15.7	16.3	17
v44	Glu + ATP -> Gln	1.7	1.8	1.9	1.7	1.8	1.9	1.6	1.7	1.8	1.5	1.6	1.7	1.5	1.6	1.7
v45	Glu + ATP + 2*NADPH -> Pro	0.5	0.6	0.6	0.5	0.6	0.6	0.5	0.5	0.5	0.5	0.5	0.5	0.5	0.5	0.5
v46	Glu + CO2 + Gln + Asp + 5*ATP + NADPH -> Arg + AKG + Fum	0.7	0.7	0.8	0.7	0.7	0.8	0.7	0.7	0.7	0.6	0.7	0.7	0.6	0.7	0.7
v47	OAA + Glu -> Asp + AKG	4.6	4.9	5.7	4.7	5.2	5.4	4.8	5.4	6.1	4.7	5.5	6.3	5.6	5.7	5.9
v48	Asp + 2*ATP -> Asn	0.6	0.6	0.6	0.6	0.6	0.6	0.5	0.6	0.6	0.5	0.5	0.6	0.5	0.5	0.6
v49	Pyr + Glu -> Ala + AKG	1.2	1.3	1.4	1.2	1.3	1.3	1.2	1.2	1.3	1.1	1.2	1.2	1.1	1.2	1.2
v50	3PG + Glu -> Ser + AKG + NADH	2.6	2.9	3.1	2.4	2.7	3.1	2	2.3	2.7	1.6	2.1	2.5	1.8	2	2.2
v51 net	Ser <-> Gly + MEETHF	1.3	1.6	1.8	1.2	1.4	1.7	0.8	1.1	1.4	0.5	0.9	1.3	0.7	0.8	0.9
v51 exch	Ser <-> Gly + MEETHF	0	0	0.1	0	0	0.1	0	0	0	0	0	0	0	0	0.1
v52 net	Gly <-> CO2 + MEETHF + NADH	0.1	0.2	0.5	0.1	0.4	0.5	0.3	0.6	0.9	0.3	0.7	1.1	0.8	0.8	0.9
v52 exch	Gly <-> CO2 + MEETHF + NADH	0.3	3.7	29.5	0	>1000	>1000	1.2	2.3	24.2	0.1	3.1	30	1.8	4.4	33.7
v53	Thr -> Gly + AcCoA + NADH	0	0.1	0.8	0	0.5	0.8	0.3	0.9	1.5	0.4	1.2	2	1.3	1.4	1.6
v54	Ser + 3*ATP + 4*NADPH -> Cys	0.6	0.6	0.6	0.6	0.6	0.6	0.6	0.6	0.6	0.5	0.6	0.6	0.5	0.6	0.6
v55	Asp + Pyr + Glu + SucCoA + ATP + 2*NADPH -> LL_DAP + AKG + Suc	0.8	0.9	0.9	0.8	0.9	0.9	0.8	0.8	0.8	0.7	0.8	0.8	0.7	0.8	0.8
v56	LL_DAP -> Lys + CO2	0.8	0.9	0.9	0.8	0.9	0.9	0.8	0.8	0.8	0.7	0.8	0.8	0.7	0.8	0.8
v57	Asp + 2*ATP + 2*NADPH -> Thr	1.3	1.5	2.2	1.3	1.8	2.1	1.6	2.2	2.8	1.6	2.4	3.2	2.6	2.6	2.8
v58	Asp + METHF + Cys + SucCoA + ATP + 2*NADPH -> Met + Pyr + Suc	0.4	0.4	0.4	0.4	0.4	0.4	0.3	0.4	0.4	0.3	0.3	0.4	0.3	0.3	0.4
v59	Pyr + Pyr + Glu + NADPH -> Val + CO2 + AKG	1	1.1	1.1	1	1.1	1.1	1	1	1	0.9	1	1	0.9	1	1
v60	AcCoA + Pyr + Pyr + Glu + NADPH -> Leu + CO2 + CO2 + AKG + NADH	1.1	1.1	1.2	1.1	1.1	1.2	1	1.1	1.1	1	1	1.1	1	1	1.1
v61	Thr + Pyr + Glu + NADPH -> Ile + CO2 + AKG	0.7	0.7	0.8	0.7	0.7	0.8	0.7	0.7	0.7	0.6	0.7	0.7	0.6	0.7	0.7
v62	PEP + PEP + E4P + Glu + ATP + NADPH -> Phe + CO2 + AKG	0.4	0.5	0.5	0.4	0.5	0.5	0.4	0.4	0.5	0.4	0.4	0.4	0.4	0.4	0.4
v63	PEP + PEP + E4P + Glu + ATP + NADPH -> Tyr + CO2 + AKG + NADH	0.3	0.3	0.4	0.3	0.3	0.4	0.3	0.3	0.3	0.3	0.3	0.3	0.3	0.3	0.3
v64	Ser + R5P + PEP + E4P + PEP + Gln + 3*ATP + NADPH -> Trp + CO2 + GAP + Pyr + Glu	0.1	0.1	0.2	0.1	0.1	0.1	0.1	0.1	0.1	0.1	0.1	0.1	0.1	0.1	0.1
v65	R5P + FTHF + Gln + Asp + 5*ATP -> His + AKG + Fum + 2*NADH	0.2	0.2	0.3	0.2	0.2	0.2	0.2	0.2	0.2	0.2	0.2	0.2	0.2	0.2	0.2
v66	MEETHF + NADH -> METHF	0.4	0.4	0.4	0.4	0.4	0.4	0.3	0.4	0.4	0.3	0.3	0.4	0.3	0.3	0.4
v67	MEETHF -> FTHF + NADPH	0.2	0.2	0.3	0.2	0.2	0.2	0.2	0.2	0.2	0.2	0.2	0.2	0.2	0.2	0.2
LB95: accurate 95% confidence intervals of fluxes (LB95 = lower bound).
UB95: accurate 95% confidence intervals of fluxes (UB95 = upper bound).
“net” indicates net flux for a revesible reaction.
“exch” indicates exchange flux for a revesible reaction.
