# Supplementary material for: 13C metabolic flux analysis-guided metabolic engineering of Escherichia coli for improved acetol production from glycerol
Source: Biotechnol Biofuels. 2019 Feb 13;12:29. doi: 10.1186/s13068-019-1372-4 (PMC6373095; doi:10.1186/s13068-019-1372-4)
Supplement: Supplementary file 5 — Additional file 5. Metabolomic data corresponding to the heat map in Fig. 4. [file 13068_2019_1372_MOESM5_ESM.xlsx]

## Sheet: Additional file 5 (2)
	HJ06					HJ06N					HJ06P					HJ06PN					HJ06C
Metabolite (μmol/g DCW)	HJ06_1	HJ06_2	HJ06_3	HJ06_4	HJ06_5	HJ06N_1	HJ06N_2	HJ06N_3	HJ06N_4	HJ06N_5	HJ06P_1	HJ06P_2	HJ06P_3	HJ06P_4	HJ06P_5	HJ06PN_1	HJ06PN_2	HJ06PN_3	HJ06PN_4	HJ06PN_5	HJ06C-1	HJ06C-2	HJ06C-3	HJ06C-4	HJ06C-5
NADPH	0.5644	0.4942	0.6244	0.5091	0.6642	0.8635	0.9184	0.9224	0.7618	1.0284	1.2952	1.3776	1.3836	1.1427	1.5426	1.5321	1.9355	1.5781	1.978	1.7762	0.9143	0.7562	1.0302	0.8145	1.0428
NADP+	0.633	0.5494	0.6987	0.5566	0.7669	0.8598	0.7756	0.7888	0.7252	0.9013	1	0.8299	0.932	0.821	1.1	0.9065	1.1529	0.9183	1.2654	1.0608	0.8418	0.7032	0.9433	0.7235	0.9663
NADH	0.7124	0.8259	0.6733	0.6944	0.6975	0.605	0.5048	0.6233	0.6357	0.5249	0.4773	0.4172	0.5151	0.5254	0.4338	0.4061	0.4446	0.3236	0.4432	0.37	1.1398	1.4866	1.0639	1.1804	1.1369
NAD+	1.6961	1.9206	1.6032	1.6936	1.6607	1.4865	1.3284	1.5315	1.6053	1.2897	1.4463	1.2642	1.6098	1.592	1.3557	1.3535	1.4343	1.1158	1.3849	1.1935	2.4594	2.6889	2.2926	2.5065	2.491
Gly3P	0.0482	0.0531	0.0584	0.0418	0.047	0.0448	0.049	0.0475	0.0466	0.0499	0.0496	0.046	0.0522	0.0509	0.0414	0.0487	0.0546	0.0453	0.047	0.048
DHAP	0.0441	0.0448	0.0475	0.0388	0.0482	0.0423	0.0564	0.048	0.0401	0.0416	0.0467	0.0525	0.0476	0.0386	0.0509	0.0458	0.0499	0.0472	0.0399	0.0422
GAP	0.074	0.0854	0.0767	0.0873	0.0685	0.0636	0.0599	0.0795	0.0667	0.0549	0.034	0.0295	0.0392	0.0448	0.0292	0.0274	0.0309	0.0229	0.033	0.0237
FBP	0.653	0.6462	0.5376	0.7053	0.7199	0.6268	0.7007	0.7798	0.5976	0.6414	0.6726	0.5377	0.636	0.6142	0.491	0.4007	0.5482	0.5266	0.4862	0.4275
F6P	0.3232	0.3378	0.3606	0.3589	0.2794	0.3167	0.3669	0.3653	0.2735	0.2637	0.2165	0.2027	0.1727	0.183	0.2358	0.1681	0.1896	0.2125	0.137	0.1522
G6P	1.2836	1.3682	1.1223	1.5084	1.2677	1.335	1.3729	1.2378	1.392	1.1111	0.9627	1.0608	0.9001	1.0327	0.8248	0.8215	0.8006	0.962	0.7712	0.7315
3PG	1.8239	2.1651	1.6614	1.6388	1.7615	1.3673	1.1994	1.4923	1.2026	1.2057	1.0761	0.9044	1.1664	0.8089	1.192	0.6384	0.601	0.8428	0.7527	0.4975
PEP	1.3202	1.5295	1.152	1.267	1.4594	1.0505	1.1982	1.0882	0.948	0.9974	0.8185	0.668	0.9094	0.8448	0.9468	0.503	0.6085	0.4079	0.5646	0.437
PYR	0.4648	0.5381	0.4838	0.5927	0.5718	0.3736	0.4259	0.4282	0.3522	0.3128	0.3067	0.2602	0.3444	0.2609	0.3425	0.2448	0.2759	0.2321	0.183	0.2666
R5P	0.2171	0.2344	0.267	0.2121	0.2327	0.2397	0.2668	0.2069	0.2604	0.2217	0.107	0.119	0.0981	0.1303	0.0855	0.0884	0.1071	0.1023	0.0764	0.0639
S7P	0.811	0.723	0.7	0.592	0.6514	0.719	0.621	0.8	0.7813	0.6651	0.504	0.3461	0.3956	0.5251	0.4788	0.2884	0.42	0.3297	0.4376	0.399
AcCoA	1.0911	1.0828	1.0232	1.2582	1.2855	0.851	0.9103	0.7022	0.7221	0.8743	0.5041	0.6417	0.6747	0.7192	0.5665	0.5292	0.4038	0.5347	0.5701	0.418
CIT	0.6236	0.673	0.63	0.5264	0.558	0.661	0.7207	0.5715	0.7615	0.6201	1.1599	1.0669	1.0789	1.3525	1.2169	0.9853	0.9478	0.855	0.912	1.1211
ICIT	0.5091	0.4612	0.45	0.4982	0.5723	0.5346	0.5174	0.6221	0.5279	0.4897	0.9622	1.0695	0.8739	1.128	0.8929	1.1069	1.2067	0.946	0.9919	1.057
AKG	0.1721	0.2041	0.1713	0.21	0.1493	0.1738	0.179	0.1943	0.1433	0.1891	0.2616	0.2456	0.3041	0.2718	0.3016	0.2891	0.3286	0.2831	0.2775	0.2571
SUC	0.2784	0.2837	0.2246	0.2733	0.298	0.2729	0.301	0.2382	0.2482	0.3386	0.5708	0.5865	0.637	0.5224	0.6621	0.4789	0.5007	0.6052	0.5436	0.4738
FUM	0.1804	0.2099	0.166	0.1754	0.2114	0.1786	0.1839	0.2039	0.1609	0.1614	0.3409	0.3042	0.3269	0.385	0.3243	0.3022	0.3888	0.4458	0.4537	0.3743
MAL	0.9859	0.8167	1.0215	0.9034	0.8504	0.9169	1.18	0.9958	0.8521	0.8957	2.3564	2.1382	2.4656	2.1244	2.6611	1.9409	1.8581	2.3456	2.0249	2.2786
Asp	0.9642	1.0442	1.028	0.7978	0.8868	1.0027	0.8663	1.0752	0.8497	1.0246	1.4559	1.5537	1.3095	1.2856	1.6178	1.1956	1.1842	1.0724	1.321	1.2857
Glu	17.6207	18.4912	15.1697	17.4516	19.2745	17.9732	19.1288	16.0231	20.6731	15.8901	21.3211	20.2849	24.5002	23.267	18.7149	29.7791	24.9876	29.7731	25.6547	30.9957
Thr	0.7615	0.6561	0.6907	0.8435	0.7551	0.8072	0.7826	0.9462	0.8297	0.7398	1.2031	1.3047	1.1906	1.3306	1.0229	1.0051	1.1581	1.1478	0.8751	0.8717
Ser	0.8063	0.7274	0.744	0.8036	0.9484	0.7095	0.6533	0.6391	0.7849	0.6775	0.5096	0.5608	0.5608	0.4211	0.4518	0.4354	0.3597	0.4074	0.3676	0.4953
His	0.2371	0.2536	0.1954	0.2604	0.2743	0.2443	0.2724	0.2076	0.2593	0.2401	0.4458	0.4255	0.499	0.4809	0.3763	0.4245	0.4557	0.3796	0.4086	0.4612
Ile	0.5365	0.4429	0.4536	0.4885	0.4429	0.515	0.4762	0.5628	0.4777	0.4239	0.7671	0.7206	0.6201	0.8696	0.8221	0.8154	0.9077	0.7708	0.8542	0.692
Leu	1.4991	1.8499	1.736	1.6294	1.2961	1.0764	1.2335	0.9487	1.2453	1.0884	0.8905	0.9413	0.7856	1.0323	0.7015	0.6896	0.6115	0.6754	0.8148	0.5422
Ala	0.81	0.7033	0.9522	0.6863	0.9237	0.6253	0.5455	0.6673	0.6861	0.59	0.5046	0.6334	0.4584	0.4266	0.5615	0.3641	0.4431	0.4488	0.2957	0.3664
Met	0.1373	0.1262	0.1509	0.1601	0.1233	0.1277	0.1149	0.1505	0.114	0.1475	0.2437	0.2112	0.2819	0.2541	0.2238	0.1936	0.1766	0.2238	0.1813	0.179
Gln	2.2774	2.4436	2.2154	1.8745	2.6732	2.3229	2.4478	2.5208	1.9301	2.1525	3.2589	3.5685	3.6581	2.8255	3.0873	5.329	4.8169	4.7788	6.0799	5.4574
Phe	0.2229	0.195	0.255	0.2553	0.247	0.1544	0.162	0.1704	0.1324	0.1399	0.1054	0.0966	0.1236	0.1209	0.0871	0.0888	0.1001	0.0687	0.076	0.0836
